# Supplementary material for: Precision Medicine: Determination of Ribavirin Urinary Metabolites in Relation to Drug Adverse Effects in HCV Patients
Source: Int J Mol Sci. 2022 Sep 2;23(17):10043. doi: 10.3390/ijms231710043 (PMC9456413; doi:10.3390/ijms231710043)
Supplement: Supplementary file 1 [file ijms-23-10043-s001.zip]

Archive with 2 entries (2 files):
- ijms-1844313-supplementary.pdf
- Supplementary Table 4.xlsx
